# Supplementary material for: Brilacidin as a Broad-Spectrum Inhibitor of Enveloped, Acutely Infectious Viruses
Source: Microorganisms. 2023 Dec 28;12(1):54. doi: 10.3390/microorganisms12010054 (PMC10819233; doi:10.3390/microorganisms12010054)
Supplement: Supplementary file 1 [file microorganisms-12-00054-s001.zip]

Archive with 1 entries (1 files):
- microorganisms-2665520-supplementary.pdf
